# Supplementary material for: In Silico, In Vitro, and In Vivo Investigations on Adapalene as Repurposed Third Generation Retinoid against Multiple Myeloma and Leukemia
Source: Cancers (Basel). 2023 Aug 16;15(16):4136. doi: 10.3390/cancers15164136 (PMC10452460; doi:10.3390/cancers15164136)
Supplement: Supplementary file 1 [file cancers-15-04136-s001.zip]

Archive with 1 entries (1 files):
- cancers-2492161-supplementary.pdf
